# Supplementary material for: High-frequency Contactless Sensor for the Detection of Heparin-Induced Thrombocytopenia Antibodies via Platelet Aggregation
Source: Int J Mol Sci. 2022 Nov 19;23(22):14395. doi: 10.3390/ijms232214395 (PMC9694871; doi:10.3390/ijms232214395)
Supplement: Supplementary file 1 [file ijms-23-14395-s001.zip]

Archive with 1 entries (1 files):
- ijms-1964456-supplementary.pdf
